# Supplementary material for: An experimental assessment of competitive interactions between sexual and apomictic fern gametophytes using Easy Leaf Area
Source: Appl Plant Sci. 2022 Apr 10;10(2):e11466. doi: 10.1002/aps3.11466 (PMC9039791; doi:10.1002/aps3.11466)
Supplement: Supplementary file 1 — Appendix S1. The data set for the cultivation experiment using three representatives of the genus Dryopteris. The theoretical number of pixels was calculated as the total number of pixels divided by the total spore number (usually 20) and multiplied by the number of spores of a given species. The standardized ratio refers to the real : theoretical ratio, standardized to a mean of 1 (monocultures excluded) using division by the mean value. [file APS3-10-e11466-s001.xlsx]

## Sheet: Appendix S1
Hornych et al.—Applications in Plant Sciences 2022 10(2)—Data Supplement S1
DOI 10.1002/aps3.11466
APPENDIX S1. The data set for the cultivation experiment using three representatives of the genus Dryopteris. The theoretical number of pixels was calculated as the total number of pixels divided by the total spore number (usually 20) and multiplied by the number of spores of a given species. The standardized ratio refers to the real:theoretical ratio, standardized to a mean of 1 (monocultures ex…
Well	Plate	ID	Week	No. of D. affinis spores	No. of D. borreri spores	No. of D. filix-mas spores	Total pixel count	Total area (mm2)	Total no. of spores	Theoretical no. of D. affinis pixels	Theoretical no. of D. borreri pixels	Theoretical no. of D. filix-mas pixels	Real no. of D. affinis pixels	Real no. of D. borreri pixels	Real no. of D. filix-mas pixels	Real to theoretical ratio of D. affinis	Real to theoretical ratio of D. borreri	Real to theoretical ratio of D. filix-mas	Standardized ratio of D. affinis	Standardized ratio of D. borreri	Standardized ratio of D. filix-mas
1A	K10	K10-1A	4	5	15		3288	1.50137	20	822	2466	0
1B	K10	K10-1B	4		20		3439	1.57032	20	0	3439	0
1C	K10	K10-1C	4		15	5	2301	1.05068	20	0	1725.75	575.25
2A	K10	K10-2A	4		10	10	10946	4.99817	20	0	5473	5473
2B	K10	K10-2B	4		5	15	9562	4.36621	20	0	2390.5	7171.5
2C	K10	K10-2C	4			20	4398	2.00822	20	0	0	4398
3A	K10	K10-3A	4	5		15	5270	2.40639	20	1317.5	0	3952.5
3B	K10	K10-3B	4	10		10	5246	2.39543	20	2623	0	2623
3C	K10	K10-3C	4	15		5	2251	1.02785	20	1688.25	0	562.75
4A	K10	K10-4A	4	20			1706	0.778995	20	1706	0	0
4B	K10	K10-4B	4	15	5		2856	1.30411	20	2142	714	0
4C	K10	K10-4C	4	10	10		1997	0.911872	20	998.5	998.5	0
1A	K1	K1-1A	4	20			1640	0.748858	20	1640	0	0
1B	K1	K1-1B	4	12	5		8049	3.67534	17	5681.65	2367.35	0
1C	K1	K1-1C	4	10	10		2198	1.00365	20	1099	1099	0
2A	K1	K1-2A	4	5	15		5218	2.38265	20	1304.5	3913.5	0
2B	K1	K1-2B	4		20		1898	0.866667	20	0	1898	0
2C	K1	K1-2C	4		15	5	6432	2.93699	20	0	4824	1608
3A	K1	K1-3A	4		10	10	7754	3.54064	20	0	3877	3877
3B	K1	K1-3B	4		5	15	10243	4.67717	20	0	2560.75	7682.25
3C	K1	K1-3C	4			20	9179	4.19132	20	0	0	9179
4A	K1	K1-4A	4	5		15	6721	3.06895	20	1680.25	0	5040.75
4B	K1	K1-4B	4	10		10	5447	2.48721	20	2723.5	0	2723.5
4C	K1	K1-4C	4	15		5	2665	1.21689	20	1998.75	0	666.25
1A	K2	K2-1A	4	15		5	655	0.299087	20	491.25	0	163.75
1B	K2	K2-1B	4	20			1607	0.73379	20	1607	0	0
1C	K2	K2-1C	4	15	5		1037	0.473516	20	777.75	259.25	0
2A	K2	K2-2A	4	10	10		1472	0.672146	20	736	736	0
2B	K2	K2-2B	4	5	15		2006	0.915982	20	501.5	1504.5	0
2C	K2	K2-2C	4		20		2179	0.994977	20	0	2179	0
3A	K2	K2-3A	4		15	5	4796	2.18995	20	0	3597	1199
3B	K2	K2-3B	4		10	10	4466	2.03927	20	0	2233	2233
3C	K2	K2-3C	4		5	15	10537	4.81142	20	0	2634.25	7902.75
4A	K2	K2-4A	4			20	4878	2.2274	20	0	0	4878
4B	K2	K2-4B	4	5		15	6472	2.95525	20	1618	0	4854
4C	K2	K2-4C	4	10		10	4046	1.84749	20	2023	0	2023
1A	K3	K3-1A	4	7		5	3801	1.73562	12	2217.25	0	1583.75
1B	K3	K3-1B	4	11		5	2693	1.22968	16	1851.44	0	841.562
1C	K3	K3-1C	4	20			1982	0.905023	20	1982	0	0
2A	K3	K3-2A	4	15	5		2166	0.989041	20	1624.5	541.5	0
2B	K3	K3-2B	4	10	10		2817	1.2863	20	1408.5	1408.5	0
2C	K3	K3-2C	4	5	15		1775	0.810502	20	443.75	1331.25	0
3A	K3	K3-3A	4		20		4813	2.19772	20	0	4813	0
3B	K3	K3-3B	4		15	5	4518	2.06301	20	0	3388.5	1129.5
3C	K3	K3-3C	4		10	10	4309	1.96758	20	0	2154.5	2154.5
4A	K3	K3-4A	4		5	15	4631	2.11461	20	0	1157.75	3473.25
4B	K3	K3-4B	4			20	10865	4.96119	20	0	0	10865
4C	K3	K3-4C	4	5		15	4516	2.0621	20	1129	0	3387
1A	K4	K4-1A	4	5		15	13270	6.05936	20	3317.5	0	9952.5
1B	K4	K4-1B	4	10		10	3102	1.41644	20	1551	0	1551
1C	K4	K4-1C	4	15		5	1505	0.687215	20	1128.75	0	376.25
2A	K4	K4-2A	4	20			1856	0.847489	20	1856	0	0
2B	K4	K4-2B	4	15	5		2528	1.15434	20	1896	632	0
2C	K4	K4-2C	4	10	10		1994	0.910502	20	997	997	0
3A	K4	K4-3A	4	5	15		1648	0.752511	20	412	1236	0
3B	K4	K4-3B	4		20		2255	1.02968	20	0	2255	0
3C	K4	K4-3C	4		15	5	3639	1.66164	20	0	2729.25	909.75
4A	K4	K4-4A	4		9	10	7803	3.56301	19	0	3696.16	4106.84
4B	K4	K4-4B	4		5	15	5359	2.44703	20	0	1339.75	4019.25
4C	K4	K4-4C	4			20	6487	2.9621	20	0	0	6487
1A	K5	K5-1A	4			20	13196	6.02557	20	0	0	13196
1B	K5	K5-1B	4	5		15	5354	2.44475	20	1338.5	0	4015.5
1C	K5	K5-1C	4	10		10	2124	0.969863	20	1062	0	1062
2A	K5	K5-2A	4	15		5	5537	2.52831	20	4152.75	0	1384.25
2B	K5	K5-2B	4	20			1978	0.903196	20	1978	0	0
2C	K5	K5-2C	4	15	5		2138	0.976256	20	1603.5	534.5	0
3A	K5	K5-3A	4	10	10		1999	0.912785	20	999.5	999.5	0
3B	K5	K5-3B	4	5	15		3240	1.47945	20	810	2430	0
3C	K5	K5-3C	4		20		2945	1.34475	20	0	2945	0
4A	K5	K5-4A	4		15	5	2201	1.00502	20	0	1650.75	550.25
4B	K5	K5-4B	4		10	10	3184	1.45388	20	0	1592	1592
4C	K5	K5-4C	4		5	15	1981	0.904566	20	0	495.25	1485.75
1A	K6	K6-1A	4		5	15	10453	4.77306	20	0	2613.25	7839.75
1B	K6	K6-1B	4			20	7362	3.36164	20	0	0	7362
1C	K6	K6-1C	4	5		15	7496	3.42283	20	1874	0	5622
2A	K6	K6-2A	4	10		10	5434	2.48128	20	2717	0	2717
2B	K6	K6-2B	4	15		5	6708	3.06301	20	5031	0	1677
2C	K6	K6-2C	4	20			1843	0.841553	20	1843	0	0
3A	K6	K6-3A	4	15	5		1640	0.748858	20	1230	410	0
3B	K6	K6-3B	4	10	10		5441	2.48447	20	2720.5	2720.5	0
3C	K6	K6-3C	4	5	15		4744	2.16621	20	1186	3558	0
4A	K6	K6-4A	4		20		4767	2.17671	20	0	4767	0
4B	K6	K6-4B	4		15	5	7035	3.21233	20	0	5276.25	1758.75
4C	K6	K6-4C	4		10	10	15897	7.2589	20	0	7948.5	7948.5
1A	K7	K7-1A	4		10	10	4158	1.89863	20	0	2079	2079
1B	K7	K7-1B	4		5	15	4525	2.06621	20	0	1131.25	3393.75
1C	K7	K7-1C	4			19	5926	2.70594	19	0	0	5926
2A	K7	K7-2A	4	5		15	12310	5.621	20	3077.5	0	9232.5
2B	K7	K7-2B	4	10		10	6422	2.93242	20	3211	0	3211
2C	K7	K7-2C	4	15		5	7852	3.58539	20	5889	0	1963
3A	K7	K7-3A	4	20			3027	1.38219	20	3027	0	0
3B	K7	K7-3B	4	15	5		4434	2.02466	20	3325.5	1108.5	0
3C	K7	K7-3C	4	10	10		4988	2.27763	20	2494	2494	0
4A	K7	K7-4A	4	5	15		8025	3.66438	20	2006.25	6018.75	0
4B	K7	K7-4B	4		20		8208	3.74795	20	0	8208	0
4C	K7	K7-4C	4		15	5	17593	8.03333	20	0	13194.8	4398.25
1A	K8	K8-1A	4		15	5	4116	1.87945	20	0	3087	1029
1B	K8	K8-1B	4		10	10	3321	1.51644	20	0	1660.5	1660.5
1C	K8	K8-1C	4		5	15	3290	1.50228	20	0	822.5	2467.5
2A	K8	K8-2A	4			20	7036	3.21279	20	0	0	7036
2B	K8	K8-2B	4	5		15	5543	2.53105	20	1385.75	0	4157.25
2C	K8	K8-2C	4	10		10	2711	1.2379	20	1355.5	0	1355.5
3A	K8	K8-3A	4	15		5	3454	1.57717	20	2590.5	0	863.5
3B	K8	K8-3B	4	20			1194	0.545205	20	1194	0	0
3C	K8	K8-3C	4	15	5		1529	0.698174	20	1146.75	382.25	0
4A	K8	K8-4A	4	10	10		2474	1.12968	20	1237	1237	0
4B	K8	K8-4B	4	5	15		2746	1.25388	20	686.5	2059.5	0
4C	K8	K8-4C	4		20		3902	1.78174	20	0	3902	0
1A	K9	K9-1A	4		20		2119	0.96758	20	0	2119	0
1B	K9	K9-1B	4		15	5	3491	1.59406	20	0	2618.25	872.75
1C	K9	K9-1C	4		10	10	2233	1.01963	20	0	1116.5	1116.5
2A	K9	K9-2A	4		5	15	3702	1.69041	20	0	925.5	2776.5
2B	K9	K9-2B	4			20	6815	3.11187	20	0	0	6815
2C	K9	K9-2C	4	5		15	5794	2.64566	20	1448.5	0	4345.5
3A	K9	K9-3A	4	10		10	2999	1.36941	20	1499.5	0	1499.5
3B	K9	K9-3B	4	15		5	5327	2.43242	20	3995.25	0	1331.75
3C	K9	K9-3C	4	20			1167	0.532877	20	1167	0	0
4A	K9	K9-4A	4	15	5		1566	0.715068	20	1174.5	391.5	0
4B	K9	K9-4B	4	10	10		2578	1.17717	20	1289	1289	0
4C	K9	K9-4C	4	5	15		1915	0.874429	20	478.75	1436.25	0
1A	K10	K10-1A	5	5	15		11242	5.13333	20	2810.5	8431.5	0	1808	9434		0.643302	1.1189		0.922482	1.17677
1B	K10	K10-1B	5		20		9957	4.54658	20	0	9957	0		9957			1			1.05172
1C	K10	K10-1C	5		15	5	5269	2.40594	20	0	3951.75	1317.25		4273	996		1.08129	0.756121		1.13722	0.52152
2A	K10	K10-2A	5		10	10	34983	15.974	20	0	17491.5	17491.5		13934	21049		0.796615	1.20338		0.837819	0.830012
2B	K10	K10-2B	5		5	15	24167	11.0352	20	0	6041.75	18125.2		4718	19449		0.7809	1.07303		0.82129	0.740105
2C	K10	K10-2C	5			20	13449	6.1411	20	0	0	13449			13449			1			0.689732
3A	K10	K10-3A	5	5		15	14529	6.63425	20	3632.25	0	10896.8	1660		12869	0.457017		1.18099	0.655353		0.814569
3B	K10	K10-3B	5	10		10	13622	6.22009	20	6811	0	6811	4348		9274	0.638379		1.36162	0.915423		0.939153
3C	K10	K10-3C	5	15		5	6201	2.83151	20	4650.75	0	1550.25	3687		2514	0.792775		1.62167	1.13682		1.11852
4A	K10	K10-4A	5	20			5150	2.3516	20	5150	0	0	5150			1			1.43398
4B	K10	K10-4B	5	15	5		8141	3.71735	20	6105.75	2035.25	0	6320	1821		1.03509	0.89473		1.4843	0.941009
4C	K10	K10-4C	5	10	10		4894	2.2347	20	2447	2447	0	2009	2827		0.821005	1.15529		1.17731	1.21505
1A	K1	K1-1A	5	20			5650	2.57991	20	5650	0	0	5650			1			1.43398
1B	K1	K1-1B	5	12	5		35360	16.1461	17	24960	10400	0	28702	6408		1.14992	0.616154		1.64896	0.648023
1C	K1	K1-1C	5	10	10		7019	3.20502	20	3509.5	3509.5	0	3303	3683		0.94116	1.04944		1.3496	1.10372
2A	K1	K1-2A	5	5	15		27008	12.3324	20	6752	20256	0	13995	12405		2.07272	0.612411		2.97224	0.644087
2B	K1	K1-2B	5		20		6619	3.02237	20	0	6619	0		6619			1			1.05172
2C	K1	K1-2C	5		15	5	22806	10.4137	20	0	17104.5	5701.5		9095	13715		0.531731	2.40551		0.559234	1.65915
3A	K1	K1-3A	5		10	10	31050	14.1781	20	0	15525	15525		6223	24786		0.400837	1.59652		0.42157	1.10117
3B	K1	K1-3B	5		5	15	42281	19.3064	20	0	10570.2	31710.8		4746	35979		0.448996	1.1346		0.47222	0.782569
3C	K1	K1-3C	5			20	42345	19.3356	20	0	0	42345			42345			1			0.689732
4A	K1	K1-4A	5	5		15	22975	10.4909	20	5743.75	0	17231.2	196		22777	0.034124		1.32184	0.0489332		0.911716
4B	K1	K1-4B	5	10		10	24593	11.2297	20	12296.5	0	12296.5	8925		15668	0.725816		1.27418	1.04081		0.878845
4C	K1	K1-4C	5	15		5	12638	5.77078	20	9478.5	0	3159.5	4856		7749	0.512317		2.4526	0.734653		1.69164
1A	K2	K2-1A	5	15		5	2182	0.996347	20	1636.5	0	545.5	1153		1029	0.704552		1.88634	1.01031		1.30107
1B	K2	K2-1B	5	20			6690	3.05479	20	6690	0	0	6690			1			1.43398
1C	K2	K2-1C	5	15	5		4886	2.23105	20	3664.5	1221.5	0	3067	1819		0.836949	1.48915		1.20017	1.56618
2A	K2	K2-2A	5	10	10		7194	3.28493	20	3597	3597	0	3434	3760		0.954684	1.04532		1.369	1.09938
2B	K2	K2-2B	5	5	15		8815	4.02511	20	2203.75	6611.25	0	2175	6640		0.986954	1.00435		1.41527	1.0563
2C	K2	K2-2C	5		20		11022	5.03288	20	0	11022	0		11022			1			1.05172
3A	K2	K2-3A	5		15	5	31578	14.4192	20	0	23683.5	7894.5		20741	10837		0.875757	1.37273		0.921055	0.946814
3B	K2	K2-3B	5		10	10	18495	8.44521	20	0	9247.5	9247.5		6535	11960		0.706677	1.29332		0.743229	0.892045
3C	K2	K2-3C	5		5	15	45349	20.7073	20	0	11337.2	34011.8		7485	37864		0.660213	1.11326		0.694362	0.767852
4A	K2	K2-4A	5			20	21016	9.59635	20	0	0	21016			21016			1			0.689732
4B	K2	K2-4B	5	5		15	25481	11.6352	20	6370.25	0	19110.8	3394		22087	0.532789		1.15574	0.764009		0.797148
4C	K2	K2-4C	5	10		10	16368	7.47397	20	8184	0	8184	4186		12182	0.511486		1.48851	0.733461		1.02668
1A	K3	K3-1A	5	7		5	16002	7.30685	12	9334.5	0	6667.5
1B	K3	K3-1B	5	11		5	12905	5.89269	16	8872.19	0	4032.81	5892		7013	0.664098		1.73898	0.952303		1.19943
1C	K3	K3-1C	5	20			8495	3.879	20	8495	0	0	8495			1			1.43398
2A	K3	K3-2A	5	15	5		8182	3.73607	20	6136.5	2045.5	0
2B	K3	K3-2B	5	10	10		13530	6.17808	20	6765	6765	0	10438	3092		1.54294	0.457058		2.21255	0.480699
2C	K3	K3-2C	5	5	15		7535	3.44064	20	1883.75	5651.25	0	3873	3359		2.05601	0.594382		2.94827	0.625125
3A	K3	K3-3A	5		20		25057	11.4416	20	0	25057	0		25057			1			1.05172
3B	K3	K3-3B	5		15	5	27575	12.5913	20	0	20681.2	6893.75		16202	11373		0.783415	1.64976		0.823936	1.13789
3C	K3	K3-3C	5		10	10	16955	7.74201	20	0	8477.5	8477.5		6187	10768		0.729814	1.27019		0.767563	0.876087
4A	K3	K3-4A	5		5	15	9049	4.13196	20	0	2262.25	6786.75
4B	K3	K3-4B	5			20	47749	21.8032	20	0	0	47749			47749			1			0.689732
4C	K3	K3-4C	5	5		15	18800	8.58447	20	4700	0	14100	490		16665	0.104255		1.18191	0.1495		0.815204
1A	K4	K4-1A	5	5		15	51481	23.5073	20	12870.2	0	38610.8	2100		49295	0.163167		1.27672	0.233978		0.880592
1B	K4	K4-1B	5	10		10	12607	5.75662	20	6303.5	0	6303.5	1845		10762	0.292695		1.70731	0.419718		1.17758
1C	K4	K4-1C	5	15		5	4788	2.1863	20	3591	0	1197	1930		2858	0.537455		2.38764	0.770699		1.64683
2A	K4	K4-2A	5	20			8221	3.75388	20	8221	0	0	8221			1			1.43398
2B	K4	K4-2B	5	15	5		8982	4.10137	20	6736.5	2245.5	0	6440	2542		0.955986	1.13204		1.37087	1.1906
2C	K4	K4-2C	5	10	10		8683	3.96484	20	4341.5	4341.5	0	3558	5125		0.819532	1.18047		1.17519	1.24153
3A	K4	K4-3A	5	5	15		7008	3.2	20	1752	5256	0	929	6079		0.530251	1.15658		0.76037	1.21641
3B	K4	K4-3B	5		20		8245	3.76484	20	0	8245	0		8245			1			1.05172
3C	K4	K4-3C	5		15	5	14082	6.43014	20	0	10561.5	3520.5		6667	7415		0.631255	2.10623		0.663906	1.45274
4A	K4	K4-4A	5		9	10	32622	14.8959	19	0	15452.5	17169.5		6554	26068		0.424138	1.51828		0.446076	1.0472
4B	K4	K4-4B	5		5	15	22453	10.2525	20	0	5613.25	16839.8		2901	19552		0.516813	1.16106		0.543544	0.800821
4C	K4	K4-4C	5			20	30424	13.8922	20	0	0	30424			30424			1			0.689732
1A	K5	K5-1A	5			20	55149	25.1822	20	0	0	55149			55149			1			0.689732
1B	K5	K5-1B	5	5		15	21353	9.75023	20	5338.25	0	16014.8	2303		19050	0.431415		1.18953	0.61864		0.820455
1C	K5	K5-1C	5	10		10	5878	2.68402	20	2939	0	2939	753		5125	0.25621		1.74379	0.367399		1.20275
2A	K5	K5-2A	5	15		5	20373	9.30274	20	15279.8	0	5093.25	9660		10713	0.632209		2.10337	0.906576		1.45076
2B	K5	K5-2B	5	20			9269	4.23242	20	9269	0	0	9269			1			1.43398
2C	K5	K5-2C	5	15	5		9616	4.39087	20	7212	2404	0	6749	2867		0.935801	1.1926		1.34192	1.25428
3A	K5	K5-3A	5	10	10		7971	3.63973	20	3985.5	3985.5	0	2776	5195		0.696525	1.30348		0.998803	1.3709
3B	K5	K5-3B	5	5	15		16264	7.42648	20	4066	12198	0	1195	15069		0.293901	1.23537		0.421448	1.29926
3C	K5	K5-3C	5		20		10604	4.84201	20	0	10604	0		10604			1			1.05172
4A	K5	K5-4A	5		15	5	11097	5.06712	20	0	8322.75	2774.25		6709	4388		0.806104	1.58169		0.847798	1.09094
4B	K5	K5-4B	5		10	10	10709	4.88995	20	0	5354.5	5354.5		5621	5088		1.04977	0.950229		1.10407	0.655403
4C	K5	K5-4C	5		5	15	5268	2.40548	20	0	1317	3951		838	4430		0.636295	1.12124		0.669206	0.773351
1A	K6	K6-1A	5		5	15	54945	25.089	20	0	13736.2	41208.8		8884	46061		0.646756	1.11775		0.680208	0.770946
1B	K6	K6-1B	5			20	44092	20.1333	20	0	0	44092			44092			1			0.689732
1C	K6	K6-1C	5	5		15	37496	17.1215	20	9374	0	28122	2840		34656	0.302966		1.23234	0.434447		0.849987
2A	K6	K6-2A	5	10		10	25553	11.668	20	12776.5	0	12776.5	4396		21157	0.344069		1.65593	0.493388		1.14215
2B	K6	K6-2B	5	15		5	29137	13.3046	20	21852.8	0	7284.25	11429		17708	0.523001		2.431	0.749972		1.67674
2C	K6	K6-2C	5	20			15106	6.89772	20	15106	0	0	15106			1			1.43398
3A	K6	K6-3A	5	15	5		10889	4.97215	20	8166.75	2722.25	0	5297	5592		0.648606	2.05418		0.930088	2.16043
3B	K6	K6-3B	5	10	10		32969	15.0543	20	16484.5	16484.5	0	14814	18155		0.898662	1.10134		1.28866	1.1583
3C	K6	K6-3C	5	5	15		40989	18.7164	20	10247.2	30741.8	0	10576	30413		1.03208	0.989306		1.47998	1.04048
4A	K6	K6-4A	5		20		32469	14.826	20	0	32469	0		32469			1			1.05172
4B	K6	K6-4B	5		15	5	39522	18.0466	20	0	29641.5	9880.5		26833	12689		0.905251	1.28425		0.952074	0.885785
4C	K6	K6-4C	5		10	10	90308	41.2365	20	0	45154	45154		31709	58599		0.702241	1.29776		0.738564	0.895105
1A	K7	K7-1A	5		10	10	15408	7.03562	20	0	7704	7704		5276	10132		0.684839	1.31516		0.720261	0.907108
1B	K7	K7-1B	5		5	15	17624	8.04749	20	0	4406	13218		3736	13888		0.847935	1.05069		0.891793	0.724693
1C	K7	K7-1C	5			19	21667	9.89361	19	0	0	21667			21667			1			0.689732
2A	K7	K7-2A	5	5		15	39184	17.8922	20	9796	0	29388	3655		35529	0.373111		1.20896	0.535034		0.83386
2B	K7	K7-2B	5	10		10	17472	7.97808	20	8736	0	8736	5201		12271	0.595353		1.40465	0.853724		0.96883
2C	K7	K7-2C	5	15		5	24358	11.1224	20	18268.5	0	6089.5	8358		16000	0.457509		2.62747	0.656059		1.81225
3A	K7	K7-3A	5	20			7593	3.46712	20	7593	0	0	7593			1			1.43398
3B	K7	K7-3B	5	15	5		12007	5.48265	20	9005.25	3001.75	0	9149	2858		1.01596	0.952111		1.45687	1.00136
3C	K7	K7-3C	5	10	10		16532	7.54886	20	8266	8266	0	4872	11660		0.589402	1.4106		0.845191	1.48356
4A	K7	K7-4A	5	5	15		26667	12.1767	20	6666.75	20000.2	0	7588	19079		1.13819	0.953938		1.63214	1.00328
4B	K7	K7-4B	5		20		36175	16.5183	20	0	36175	0		36175			1			1.05172
4C	K7	K7-4C	5		15	5	68912	31.4667	20	0	51684	17228		43390	25522		0.839525	1.48143		0.882948	1.02179
1A	K8	K8-1A	5		15	5	14831	6.77215	20	0	11123.2	3707.75		9897	4934		0.889758	1.33073		0.935779	0.917844
1B	K8	K8-1B	5		10	10	9394	4.2895	20	0	4697	4697		3179	6215		0.676815	1.32319		0.711822	0.912642
1C	K8	K8-1C	5		5	15	9181	4.19224	20	0	2295.25	6885.75		3271	5910		1.42512	0.858294		1.49883	0.591993
2A	K8	K8-2A	5			20	22380	10.2192	20	0	0	22380			22380			1			0.689732
2B	K8	K8-2B	5	5		15	17830	8.14155	20	4457.5	0	13372.5	1678		16152	0.376444		1.20785	0.539814		0.833094
2C	K8	K8-2C	5	10		10	8105	3.70091	20	4052.5	0	4052.5	1036		7069	0.255645		1.74436	0.366589		1.20314
3A	K8	K8-3A	5	15		5	12295	5.61416	20	9221.25	0	3073.75	6538		5757	0.709015		1.87296	1.01671		1.29184
3B	K8	K8-3B	5	20			3394	1.54977	20	3394	0	0	3394			1			1.43398
3C	K8	K8-3C	5	15	5		3529	1.61142	20	2646.75	882.25	0	1426	2103		0.538774	2.38368		0.772591	2.50697
4A	K8	K8-4A	5	10	10		6970	3.18265	20	3485	3485	0	2431	4539		0.697561	1.30244		1.00029	1.36981
4B	K8	K8-4B	5	5	15		8199	3.74384	20	2049.75	6149.25	0	130	8069		0.0634224	1.31219		0.0909464	1.38006
4C	K8	K8-4C	5		20		12459	5.68904	20	0	12459	0		12459			1			1.05172
1A	K9	K9-1A	5		20		5558	2.5379	20	0	5558	0		5558			1			1.05172
1B	K9	K9-1B	5		15	5	11614	5.3032	20	0	8710.5	2903.5		7468	4146		0.857356	1.42793		0.901702	0.98489
1C	K9	K9-1C	5		10	10	7371	3.36575	20	0	3685.5	3685.5		4872	2499		1.32194	0.678063		1.39031	0.467681
2A	K9	K9-2A	5		5	15	11819	5.3968	20	0	2954.75	8864.25		1215	10604		0.411202	1.19627		0.432471	0.825102
2B	K9	K9-2B	5			20	16075	7.34018	20	0	0	16075			16075			1			0.689732
2C	K9	K9-2C	5	5		15	16593	7.57671	20	4148.25	0	12444.8	2247		14346	0.541674		1.15278	0.77675		0.795105
3A	K9	K9-3A	5	10		10	11280	5.15068	20	5640	0	5640	3194		8086	0.566312		1.43369	0.81208		0.98886
3B	K9	K9-3B	5	15		5	18012	8.22466	20	13509	0	4503	11810		6202	0.874232		1.3773	1.25363		0.94997
3C	K9	K9-3C	5	20			3032	1.38447	20	3032	0	0	3032			1			1.43398
4A	K9	K9-4A	5	15	5		4955	2.26256	20	3716.25	1238.75	0	3368	1587		0.90629	1.28113		1.2996	1.34739
4B	K9	K9-4B	5	10	10		8148	3.72055	20	4074	4074	0	4005	4143		0.983063	1.01694		1.40969	1.06954
4C	K9	K9-4C	5	5	15		5771	2.63516	20	1442.75	4328.25	0	1085	4686		0.752036	1.08265		1.0784	1.13865
1A	K10	K10-1A	6	5	15		35960	16.4201	20	8990	26970	0
1B	K10	K10-1B	6		20		39719	18.1365	20	0	39719	0
1C	K10	K10-1C	6		15	5	22267	10.1676	20	0	16700.2	5566.75
2A	K10	K10-2A	6		10	10	80493	36.7548	20	0	40246.5	40246.5
2B	K10	K10-2B	6		5	15	59537	27.1858	20	0	14884.2	44652.8
2C	K10	K10-2C	6			20	42938	19.6064	20	0	0	42938
3A	K10	K10-3A	6	5		15	44970	20.5342	20	11242.5	0	33727.5
3B	K10	K10-3B	6	10		10	46310	21.1461	20	23155	0	23155
3C	K10	K10-3C	6	15		5	24677	11.268	20	18507.8	0	6169.25
4A	K10	K10-4A	6	20			22312	10.1881	20	22312	0	0
4B	K10	K10-4B	6	15	5		28627	13.0717	20	21470.2	7156.75	0
4C	K10	K10-4C	6	10	10		16377	7.47808	20	8188.5	8188.5	0
1A	K1	K1-1A	6	20			22999	10.5018	20	22999	0	0
1B	K1	K1-1B	6	12	5		97260	44.411	17	68654.1	28605.9	0
1C	K1	K1-1C	6	10	10		29350	13.4018	20	14675	14675	0
2A	K1	K1-2A	6	5	15		77791	35.521	20	19447.8	58343.2	0
2B	K1	K1-2B	6		20		31757	14.5009	20	0	31757	0
2C	K1	K1-2C	6		15	5	67901	31.005	20	0	50925.8	16975.2
3A	K1	K1-3A	6		10	10	82544	37.6913	20	0	41272	41272
3B	K1	K1-3B	6		5	15	108424	49.5087	20	0	27106	81318
3C	K1	K1-3C	6			20	91491	41.7767	20	0	0	91491
4A	K1	K1-4A	6	5		15	73944	33.7644	20	18486	0	55458
4B	K1	K1-4B	6	10		10	64076	29.2584	20	32038	0	32038
4C	K1	K1-4C	6	15		5	44455	20.2991	20	33341.2	0	11113.8
1A	K2	K2-1A	6	15		5	10164	4.6411	20	7623	0	2541
1B	K2	K2-1B	6	20			33477	15.2863	20	33477	0	0
1C	K2	K2-1C	6	15	5		21795	9.95205	20	16346.2	5448.75	0
2A	K2	K2-2A	6	10	10		27835	12.71	20	13917.5	13917.5	0
2B	K2	K2-2B	6	5	15		36285	16.5685	20	9071.25	27213.8	0
2C	K2	K2-2C	6		20		52658	24.0447	20	0	52658	0
3A	K2	K2-3A	6		15	5	86852	39.6584	20	0	65139	21713
3B	K2	K2-3B	6		10	10	60977	27.8434	20	0	30488.5	30488.5
3C	K2	K2-3C	6		5	15	105103	47.9922	20	0	26275.8	78827.2
4A	K2	K2-4A	6			20	57630	26.3151	20	0	0	57630
4B	K2	K2-4B	6	5		15	70327	32.1128	20	17581.8	0	52745.2
4C	K2	K2-4C	6	10		10	47510	21.6941	20	23755	0	23755
1A	K3	K3-1A	6	7		5	42908	19.5927	12	25029.7	0	17878.3
1B	K3	K3-1B	6	11		5	43100	19.6804	16	29631.2	0	13468.8
1C	K3	K3-1C	6	20			31668	14.4603	20	31668	0	0
2A	K3	K3-2A	6	15	5				20
2B	K3	K3-2B	6	10	10		45768	20.8986	20	22884	22884	0
2C	K3	K3-2C	6	5	15		27996	12.7836	20	6999	20997	0
3A	K3	K3-3A	6		20		73262	33.453	20	0	73262	0
3B	K3	K3-3B	6		15	5	76312	34.8457	20	0	57234	19078
3C	K3	K3-3C	6		10	10	52661	24.0461	20	0	26330.5	26330.5
4A	K3	K3-4A	6		5	15	15157	6.921	20	0	3789.25	11367.8
4B	K3	K3-4B	6			20	110931	50.6534	20	0	0	110931
4C	K3	K3-4C	6	5		15	59315	27.0845	20	14828.8	0	44486.2
1A	K4	K4-1A	6	5		15	103420	47.2237	20	25855	0	77565
1B	K4	K4-1B	6	10		10	43072	19.6676	20	21536	0	21536
1C	K4	K4-1C	6	15		5	10488	4.78904	20	7866	0	2622
2A	K4	K4-2A	6	20			33659	15.3694	20	33659	0	0
2B	K4	K4-2B	6	15	5		37264	17.0155	20	27948	9316	0
2C	K4	K4-2C	6	10	10		29887	13.647	20	14943.5	14943.5	0
3A	K4	K4-3A	6	5	15		33268	15.1909	20	8317	24951	0
3B	K4	K4-3B	6		20		41676	19.0301	20	0	41676	0
3C	K4	K4-3C	6		15	5	41654	19.0201	20	0	31240.5	10413.5
4A	K4	K4-4A	6		9	10	77744	35.4995	19	0	36826.1	40917.9
4B	K4	K4-4B	6		5	15	71344	32.5772	20	0	17836	53508
4C	K4	K4-4C	6			20	78432	35.8137	20	0	0	78432
1A	K5	K5-1A	6			20	114960	52.4932	20	0	0	114960
1B	K5	K5-1B	6	5		15	52670	24.0502	20	13167.5	0	39502.5
1C	K5	K5-1C	6	10		10	12596	5.7516	20	6298	0	6298
2A	K5	K5-2A	6	15		5	54001	24.658	20	40500.8	0	13500.2
2B	K5	K5-2B	6	20			31459	14.3648	20	31459	0	0
2C	K5	K5-2C	6	15	5		26777	12.2269	20	20082.8	6694.25	0
3A	K5	K5-3A	6	10	10		25732	11.7498	20	12866	12866	0
3B	K5	K5-3B	6	5	15		38991	17.8041	20	9747.75	29243.2	0
3C	K5	K5-3C	6		20		24983	11.4078	20	0	24983	0
4A	K5	K5-4A	6		15	5	35440	16.1826	20	0	26580	8860
4B	K5	K5-4B	6		10	10	23201	10.5941	20	0	11600.5	11600.5
4C	K5	K5-4C	6		5	15	11760	5.36986	20	0	2940	8820
1A	K6	K6-1A	6		5	15	103658	47.3324	20	0	25914.5	77743.5
1B	K6	K6-1B	6			20	79367	36.2406	20	0	0	79367
1C	K6	K6-1C	6	5		15	66401	30.3201	20	16600.2	0	49800.8
2A	K6	K6-2A	6	10		10	53215	24.2991	20	26607.5	0	26607.5
2B	K6	K6-2B	6	15		5	68006	31.053	20	51004.5	0	17001.5
2C	K6	K6-2C	6	20			27373	12.4991	20	27373	0	0
3A	K6	K6-3A	6	15	5		24199	11.0498	20	18149.2	6049.75	0
3B	K6	K6-3B	6	10	10		94725	43.2534	20	47362.5	47362.5	0
3C	K6	K6-3C	6	5	15		100465	45.8744	20	25116.2	75348.8	0
4A	K6	K6-4A	6		20		91686	41.8658	20	0	91686	0
4B	K6	K6-4B	6		15	5	80361	36.6945	20	0	60270.8	20090.2
4C	K6	K6-4C	6		10	10	147140	67.1872	20	0	73570	73570
1A	K7	K7-1A	6		10	10	41369	18.89	20	0	20684.5	20684.5
1B	K7	K7-1B	6		5	15	43324	19.7826	20	0	10831	32493
1C	K7	K7-1C	6			19	53847	24.5877	19	0	0	53847
2A	K7	K7-2A	6	5		15	89663	40.942	20	22415.8	0	67247.2
2B	K7	K7-2B	6	10		10	50226	22.9342	20	25113	0	25113
2C	K7	K7-2C	6	15		5	49313	22.5174	20	36984.8	0	12328.2
3A	K7	K7-3A	6	20			18641	8.51187	20	18641	0	0
3B	K7	K7-3B	6	15	5		30498	13.926	20	22873.5	7624.5	0
3C	K7	K7-3C	6	10	10		47764	21.81	20	23882	23882	0
4A	K7	K7-4A	6	5	15		68848	31.4374	20	17212	51636	0
4B	K7	K7-4B	6		20		90736	41.432	20	0	90736	0
4C	K7	K7-4C	6		15	5	142236	64.9479	20	0	106677	35559
1A	K8	K8-1A	6		15	5	33339	15.2233	20	0	25004.2	8334.75
1B	K8	K8-1B	6		10	10	29871	13.6397	20	0	14935.5	14935.5
1C	K8	K8-1C	6		5	15	24683	11.2708	20	0	6170.75	18512.2
2A	K8	K8-2A	6			20	62117	28.3639	20	0	0	62117
2B	K8	K8-2B	6	5		15	59286	27.0712	20	14821.5	0	44464.5
2C	K8	K8-2C	6	10		10	21465	9.80137	20	10732.5	0	10732.5
3A	K8	K8-3A	6	15		5	36997	16.8936	20	27747.8	0	9249.25
3B	K8	K8-3B	6	20			8113	3.70457	20	8113	0	0
3C	K8	K8-3C	6	15	5		9061	4.13744	20	6795.75	2265.25	0
4A	K8	K8-4A	6	10	10		19727	9.00776	20	9863.5	9863.5	0
4B	K8	K8-4B	6	5	15		27092	12.3708	20	6773	20319	0
4C	K8	K8-4C	6		20		27899	12.7393	20	0	27899	0
1A	K9	K9-1A	6		20		23865	10.8973	20	0	23865	0
1B	K9	K9-1B	6		15	5	42341	19.3338	20	0	31755.8	10585.2
1C	K9	K9-1C	6		10	10	27902	12.7406	20	0	13951	13951
2A	K9	K9-2A	6		5	15	41920	19.1416	20	0	10480	31440
2B	K9	K9-2B	6			20	48653	22.216	20	0	0	48653
2C	K9	K9-2C	6	5		15	51968	23.7297	20	12992	0	38976
3A	K9	K9-3A	6	10		10	49119	22.4288	20	24559.5	0	24559.5
3B	K9	K9-3B	6	15		5	60460	27.6073	20	45345	0	15115
3C	K9	K9-3C	6	20			11503	5.25251	20	11503	0	0
4A	K9	K9-4A	6	15	5		22548	10.2959	20	16911	5637	0
4B	K9	K9-4B	6	10	10		37568	17.1543	20	18784	18784	0
4C	K9	K9-4C	6	5	15		21950	10.0228	20	5487.5	16462.5	0
1A	K10	K10-1A	7	5	15		75016	34.2539	20	18754	56262	0
1B	K10	K10-1B	7		20		68649	31.3466	20	0	68649	0
1C	K10	K10-1C	7		15	5	49230	22.4795	20	0	36922.5	12307.5
2A	K10	K10-2A	7		10	10	145130	66.2694	20	0	72565	72565
2B	K10	K10-2B	7		5	15	102356	46.7379	20	0	25589	76767
2C	K10	K10-2C	7			20	87512	39.9598	20	0	0	87512
3A	K10	K10-3A	7	5		15	71505	32.6507	20	17876.2	0	53628.8
3B	K10	K10-3B	7	10		10	69898	31.9169	20	34949	0	34949
3C	K10	K10-3C	7	15		5	75084	34.2849	20	56313	0	18771
4A	K10	K10-4A	7	20			72555	33.1301	20	72555	0	0
4B	K10	K10-4B	7	15	5		67089	30.6342	20	50316.8	16772.2	0
4C	K10	K10-4C	7	10	10		49630	22.6621	20	24815	24815	0
1A	K1	K1-1A	7	20			62467	28.5237	20	62467	0	0
1B	K1	K1-1B	7	12	5		193782	88.4849	17	136787	56994.7	0
1C	K1	K1-1C	7	10	10		63012	28.7726	20	31506	31506	0
2A	K1	K1-2A	7	5	15		148797	67.9438	20	37199.2	111598	0
2B	K1	K1-2B	7		20		92499	42.237	20	0	92499	0
2C	K1	K1-2C	7		15	5	116119	53.0224	20	0	87089.2	29029.8
3A	K1	K1-3A	7		10	10	146712	66.9918	20	0	73356	73356
3B	K1	K1-3B	7		5	15	197360	90.1187	20	0	49340	148020
3C	K1	K1-3C	7			20	172455	78.7466	20	0	0	172455
4A	K1	K1-4A	7	5		15	172267	78.6607	20	43066.8	0	129200
4B	K1	K1-4B	7	10		10	95455	43.5868	20	47727.5	0	47727.5
4C	K1	K1-4C	7	15		5	112236	51.2493	20	84177	0	28059
1A	K2	K2-1A	7	15		5	26567	12.1311	20	19925.2	0	6641.75
1B	K2	K2-1B	7	20			65894	30.0886	20	65894	0	0
1C	K2	K2-1C	7	15	5		57243	26.1384	20	42932.2	14310.8	0
2A	K2	K2-2A	7	10	10		80294	36.6639	20	40147	40147	0
2B	K2	K2-2B	7	5	15		84149	38.4242	20	21037.2	63111.8	0
2C	K2	K2-2C	7		20		113808	51.9671	20	0	113808	0
3A	K2	K2-3A	7		15	5	139662	63.7726	20	0	104746	34915.5
3B	K2	K2-3B	7		10	10	93878	42.8667	20	0	46939	46939
3C	K2	K2-3C	7		5	15	177088	80.8621	20	0	44272	132816
4A	K2	K2-4A	7			20	103788	47.3918	20	0	0	103788
4B	K2	K2-4B	7	5		15	136145	62.1667	20	34036.2	0	102109
4C	K2	K2-4C	7	10		10	107556	49.1123	20	53778	0	53778
1A	K3	K3-1A	7	7		5	92301	42.1466	12	53842.2	0	38458.8
1B	K3	K3-1B	7	11		5	91037	41.5694	16	62587.9	0	28449.1
1C	K3	K3-1C	7	20			68984	31.4995	20	68984	0	0
2A	K3	K3-2A	7	15	5				20
2B	K3	K3-2B	7	10	10		105240	48.0548	20	52620	52620	0
2C	K3	K3-2C	7	5	15		67465	30.8059	20	16866.2	50598.8	0
3A	K3	K3-3A	7		20		145769	66.5612	20	0	145769	0
3B	K3	K3-3B	7		15	5	135809	62.0132	20	0	101857	33952.2
3C	K3	K3-3C	7		10	10	99463	45.4169	20	0	49731.5	49731.5
4A	K3	K3-4A	7		5	15	28674	13.0932	20	0	7168.5	21505.5
4B	K3	K3-4B	7			20	225812	103.111	20	0	0	225812
4C	K3	K3-4C	7	5		15	122065	55.7374	20	30516.2	0	91548.8
1A	K4	K4-1A	7	5		15	163110	74.4795	20	40777.5	0	122332
1B	K4	K4-1B	7	10		10	102241	46.6854	20	51120.5	0	51120.5
1C	K4	K4-1C	7	15		5	30810	14.0685	20	23107.5	0	7702.5
2A	K4	K4-2A	7	20			56775	25.9247	20	56775	0	0
2B	K4	K4-2B	7	15	5		93746	42.8064	20	70309.5	23436.5	0
2C	K4	K4-2C	7	10	10		59688	27.2548	20	29844	29844	0
3A	K4	K4-3A	7	5	15		51856	23.6785	20	12964	38892	0
3B	K4	K4-3B	7		20		87780	40.0822	20	0	87780	0
3C	K4	K4-3C	7		15	5	65363	29.8461	20	0	49022.2	16340.8
4A	K4	K4-4A	7		9	10	128760	58.7945	19	0	60991.6	67768.4
4B	K4	K4-4B	7		5	15	98199	44.8397	20	0	24549.8	73649.2
4C	K4	K4-4C	7			20	113819	51.9721	20	0	0	113819
1A	K5	K5-1A	7			20	175723	80.2388	20	0	0	175723
1B	K5	K5-1B	7	5		15	101086	46.158	20	25271.5	0	75814.5
1C	K5	K5-1C	7	10		10	24639	11.2507	20	12319.5	0	12319.5
2A	K5	K5-2A	7	15		5	94292	43.0557	20	70719	0	23573
2B	K5	K5-2B	7	20			77722	35.4895	20	77722	0	0
2C	K5	K5-2C	7	15	5		55383	25.289	20	41537.2	13845.8	0
3A	K5	K5-3A	7	10	10		67206	30.6877	20	33603	33603	0
3B	K5	K5-3B	7	5	15		92001	42.0096	20	23000.2	69000.8	0
3C	K5	K5-3C	7		20		44951	20.5256	20	0	44951	0
4A	K5	K5-4A	7		15	5	70523	32.2023	20	0	52892.2	17630.8
4B	K5	K5-4B	7		10	10	45787	20.9073	20	0	22893.5	22893.5
4C	K5	K5-4C	7		5	15	21954	10.0247	20	0	5488.5	16465.5
1A	K6	K6-1A	7		5	15	171020	78.0913	20	0	42755	128265
1B	K6	K6-1B	7			20	124264	56.7416	20	0	0	124264
1C	K6	K6-1C	7	5		15	118503	54.111	20	29625.8	0	88877.2
2A	K6	K6-2A	7	10		10	100332	45.8137	20	50166	0	50166
2B	K6	K6-2B	7	15		5	115868	52.9078	20	86901	0	28967
2C	K6	K6-2C	7	20			44317	20.2361	20	44317	0	0
3A	K6	K6-3A	7	15	5		53315	24.3447	20	39986.2	13328.8	0
3B	K6	K6-3B	7	10	10		149224	68.1388	20	74612	74612	0
3C	K6	K6-3C	7	5	15		143481	65.5164	20	35870.2	107611	0
4A	K6	K6-4A	7		20		162921	74.3932	20	0	162921	0
4B	K6	K6-4B	7		15	5	155792	71.1379	20	0	116844	38948
4C	K6	K6-4C	7		10	10	206092	94.1059	20	0	103046	103046
1A	K7	K7-1A	7		10	10	64670	29.5297	20	0	32335	32335
1B	K7	K7-1B	7		5	15	53919	24.6205	20	0	13479.8	40439.2
1C	K7	K7-1C	7			19	88534	40.4265	19	0	0	88534
2A	K7	K7-2A	7	5		15	145456	66.4183	20	36364	0	109092
2B	K7	K7-2B	7	10		10	76696	35.021	20	38348	0	38348
2C	K7	K7-2C	7	15		5	87570	39.9863	20	65677.5	0	21892.5
3A	K7	K7-3A	7	20			37052	16.9187	20	37052	0	0
3B	K7	K7-3B	7	15	5		67517	30.8297	20	50637.8	16879.2	0
3C	K7	K7-3C	7	10	10		73789	33.6936	20	36894.5	36894.5	0
4A	K7	K7-4A	7	5	15		110422	50.421	20	27605.5	82816.5	0
4B	K7	K7-4B	7		20		140488	64.1498	20	0	140488	0
4C	K7	K7-4C	7		15	5	193670	88.4338	20	0	145252	48417.5
1A	K8	K8-1A	7		15	5	62049	28.3329	20	0	46536.8	15512.2
1B	K8	K8-1B	7		10	10	59430	27.137	20	0	29715	29715
1C	K8	K8-1C	7		5	15	49090	22.4155	20	0	12272.5	36817.5
2A	K8	K8-2A	7			20	106259	48.5201	20	0	0	106259
2B	K8	K8-2B	7	5		15	118061	53.9091	20	29515.2	0	88545.8
2C	K8	K8-2C	7	10		10	50109	22.8808	20	25054.5	0	25054.5
3A	K8	K8-3A	7	15		5	82924	37.8648	20	62193	0	20731
3B	K8	K8-3B	7	20			24276	11.0849	20	24276	0	0
3C	K8	K8-3C	7	15	5		20417	9.32283	20	15312.8	5104.25	0
4A	K8	K8-4A	7	10	10		55108	25.1635	20	27554	27554	0
4B	K8	K8-4B	7	5	15		64758	29.5699	20	16189.5	48568.5	0
4C	K8	K8-4C	7		20		68259	31.1685	20	0	68259	0
1A	K9	K9-1A	7		20		43081	19.6717	20	0	43081	0
1B	K9	K9-1B	7		15	5	87751	40.0689	20	0	65813.2	21937.8
1C	K9	K9-1C	7		10	10	69698	31.8256	20	0	34849	34849
2A	K9	K9-2A	7		5	15	75574	34.5087	20	0	18893.5	56680.5
2B	K9	K9-2B	7			20	118912	54.2977	20	0	0	118912
2C	K9	K9-2C	7	5		15	85176	38.8932	20	21294	0	63882
3A	K9	K9-3A	7	10		10	100187	45.7475	20	50093.5	0	50093.5
3B	K9	K9-3B	7	15		5	131656	60.1169	20	98742	0	32914
3C	K9	K9-3C	7	20			40800	18.6301	20	40800	0	0
4A	K9	K9-4A	7	15	5		68691	31.3658	20	51518.2	17172.8	0
4B	K9	K9-4B	7	10	10		90942	41.526	20	45471	45471	0
4C	K9	K9-4C	7	5	15		68785	31.4087	20	17196.2	51588.8	0
1A	K10	K10-1A	8	5	15		106896	48.811	20	26724	80172	0
1B	K10	K10-1B	8		20		93308	42.6064	20	0	93308	0
1C	K10	K10-1C	8		15	5	82514	37.6776	20	0	61885.5	20628.5
2A	K10	K10-2A	8		10	10	256619	117.178	20	0	128310	128310
2B	K10	K10-2B	8		5	15	184363	84.184	20	0	46090.8	138272
2C	K10	K10-2C	8			20	139135	63.532	20	0	0	139135
3A	K10	K10-3A	8	5		15	97776	44.6466	20	24444	0	73332
3B	K10	K10-3B	8	10		10	105489	48.1685	20	52744.5	0	52744.5
3C	K10	K10-3C	8	15		5	153493	70.0881	20	115120	0	38373.2
4A	K10	K10-4A	8	20			124448	56.8256	20	124448	0	0
4B	K10	K10-4B	8	15	5		90875	41.4954	20	68156.2	22718.8	0
4C	K10	K10-4C	8	10	10		93910	42.8813	20	46955	46955	0
1A	K1	K1-1A	8	20			101755	46.4635	20	101755	0	0
1B	K1	K1-1B	8	12	5		267249	122.032	17	188646	78602.6	0
1C	K1	K1-1C	8	10	10		86950	39.7032	20	43475	43475	0
2A	K1	K1-2A	8	5	15		191861	87.6078	20	47965.2	143896	0
2B	K1	K1-2B	8		20		143735	65.6324	20	0	143735	0
2C	K1	K1-2C	8		15	5	165837	75.7247	20	0	124378	41459.2
3A	K1	K1-3A	8		10	10	202255	92.3539	20	0	101128	101128
3B	K1	K1-3B	8		5	15	282237	128.875	20	0	70559.2	211678
3C	K1	K1-3C	8			20	258127	117.866	20	0	0	258127
4A	K1	K1-4A	8	5		15	264681	120.859	20	66170.2	0	198511
4B	K1	K1-4B	8	10		10	114465	52.2671	20	57232.5	0	57232.5
4C	K1	K1-4C	8	15		5	171345	78.2397	20	128509	0	42836.2
1A	K2	K2-1A	8	15		5	45829	20.9265	20	34371.8	0	11457.2
1B	K2	K2-1B	8	20			85451	39.0187	20	85451	0	0
1C	K2	K2-1C	8	15	5		78074	35.6502	20	58555.5	19518.5	0
2A	K2	K2-2A	8	10	10		135420	61.8356	20	67710	67710	0
2B	K2	K2-2B	8	5	15		120704	55.116	20	30176	90528	0
2C	K2	K2-2C	8		20		131784	60.1753	20	0	131784	0
3A	K2	K2-3A	8		15	5	171684	78.3945	20	0	128763	42921
3B	K2	K2-3B	8		10	10	116316	53.1123	20	0	58158	58158
3C	K2	K2-3C	8		5	15	216813	99.0014	20	0	54203.2	162610
4A	K2	K2-4A	8			20	147821	67.4982	20	0	0	147821
4B	K2	K2-4B	8	5		15	204846	93.537	20	51211.5	0	153634
4C	K2	K2-4C	8	10		10	149733	68.3712	20	74866.5	0	74866.5
1A	K3	K3-1A	8	7		5	157094	71.7324	12	91638.2	0	65455.8
1B	K3	K3-1B	8	11		5	160845	73.4452	16	110581	0	50264.1
1C	K3	K3-1C	8	20			96739	44.1731	20	96739	0	0
2A	K3	K3-2A	8	15	5				20
2B	K3	K3-2B	8	10	10		143112	65.3479	20	71556	71556	0
2C	K3	K3-2C	8	5	15		102660	46.8767	20	25665	76995	0
3A	K3	K3-3A	8		20		196111	89.5484	20	0	196111	0
3B	K3	K3-3B	8		15	5	170202	77.7178	20	0	127652	42550.5
3C	K3	K3-3C	8		10	10	156181	71.3155	20	0	78090.5	78090.5
4A	K3	K3-4A	8		5	15	50283	22.9603	20	0	12570.8	37712.2
4B	K3	K3-4B	8			20	307837	140.565	20	0	0	307837
4C	K3	K3-4C	8	5		15	196173	89.5767	20	49043.2	0	147130
1A	K4	K4-1A	8	5		15	212527	97.0443	20	53131.8	0	159395
1B	K4	K4-1B	8	10		10	168629	76.9995	20	84314.5	0	84314.5
1C	K4	K4-1C	8	15		5	66259	30.2553	20	49694.2	0	16564.8
2A	K4	K4-2A	8	20			79880	36.4749	20	79880	0	0
2B	K4	K4-2B	8	15	5		150292	68.6265	20	112719	37573	0
2C	K4	K4-2C	8	10	10		84729	38.689	20	42364.5	42364.5	0
3A	K4	K4-3A	8	5	15		63284	28.8968	20	15821	47463	0
3B	K4	K4-3B	8		20		134306	61.3269	20	0	134306	0
3C	K4	K4-3C	8		15	5	72566	33.1352	20	0	54424.5	18141.5
4A	K4	K4-4A	8		9	10	196966	89.9388	19	0	93299.7	103666
4B	K4	K4-4B	8		5	15	111401	50.868	20	0	27850.2	83550.8
4C	K4	K4-4C	8			20	159280	72.7306	20	0	0	159280
1A	K5	K5-1A	8			20	239365	109.299	20	0	0	239365
1B	K5	K5-1B	8	5		15	155802	71.1425	20	38950.5	0	116852
1C	K5	K5-1C	8	10		10	37066	16.9251	20	18533	0	18533
2A	K5	K5-2A	8	15		5	134278	61.3142	20	100708	0	33569.5
2B	K5	K5-2B	8	20			140907	64.3411	20	140907	0	0
2C	K5	K5-2C	8	15	5		78910	36.032	20	59182.5	19727.5	0
3A	K5	K5-3A	8	10	10		106935	48.8288	20	53467.5	53467.5	0
3B	K5	K5-3B	8	5	15		138914	63.4311	20	34728.5	104186	0
3C	K5	K5-3C	8		20		61919	28.2735	20	0	61919	0
4A	K5	K5-4A	8		15	5	103354	47.1936	20	0	77515.5	25838.5
4B	K5	K5-4B	8		10	10	62039	28.3283	20	0	31019.5	31019.5
4C	K5	K5-4C	8		5	15	31325	14.3037	20	0	7831.25	23493.8
1A	K6	K6-1A	8		5	15	245151	111.941	20	0	61287.8	183863
1B	K6	K6-1B	8			20	164211	74.9822	20	0	0	164211
1C	K6	K6-1C	8	5		15	139631	63.7584	20	34907.8	0	104723
2A	K6	K6-2A	8	10		10	133289	60.8626	20	66644.5	0	66644.5
2B	K6	K6-2B	8	15		5	153985	70.3128	20	115489	0	38496.2
2C	K6	K6-2C	8	20			67099	30.6388	20	67099	0	0
3A	K6	K6-3A	8	15	5		79388	36.2502	20	59541	19847	0
3B	K6	K6-3B	8	10	10		169124	77.2256	20	84562	84562	0
3C	K6	K6-3C	8	5	15		164777	75.2406	20	41194.2	123583	0
4A	K6	K6-4A	8		20		212992	97.2566	20	0	212992	0
4B	K6	K6-4B	8		15	5	183620	83.8447	20	0	137715	45905
4C	K6	K6-4C	8		10	10	243637	111.25	20	0	121818	121818
1A	K7	K7-1A	8		10	10	110869	50.6251	20	0	55434.5	55434.5
1B	K7	K7-1B	8		5	15	61394	28.0338	20	0	15348.5	46045.5
1C	K7	K7-1C	8			19	145705	66.532	19	0	0	145705
2A	K7	K7-2A	8	5		15	217683	99.3986	20	54420.8	0	163262
2B	K7	K7-2B	8	10		10	83028	37.9123	20	41514	0	41514
2C	K7	K7-2C	8	15		5	138124	63.0703	20	103593	0	34531
3A	K7	K7-3A	8	20			55781	25.4708	20	55781	0	0
3B	K7	K7-3B	8	15	5		94272	43.0466	20	70704	23568	0
3C	K7	K7-3C	8	10	10		102590	46.8447	20	51295	51295	0
4A	K7	K7-4A	8	5	15		163566	74.6877	20	40891.5	122674	0
4B	K7	K7-4B	8		20		180035	82.2078	20	0	180035	0
4C	K7	K7-4C	8		15	5	257281	117.48	20	0	192961	64320.2
1A	K8	K8-1A	8		15	5	76660	35.0046	20	0	57495	19165
1B	K8	K8-1B	8		10	10	84507	38.5877	20	0	42253.5	42253.5
1C	K8	K8-1C	8		5	15	64110	29.274	20	0	16027.5	48082.5
2A	K8	K8-2A	8			20	175767	80.2589	20	0	0	175767
2B	K8	K8-2B	8	5		15	183822	83.937	20	45955.5	0	137866
2C	K8	K8-2C	8	10		10	70760	32.3105	20	35380	0	35380
3A	K8	K8-3A	8	15		5	142081	64.8772	20	106561	0	35520.2
3B	K8	K8-3B	8	20			54356	24.8201	20	54356	0	0
3C	K8	K8-3C	8	15	5		52134	23.8055	20	39100.5	13033.5	0
4A	K8	K8-4A	8	10	10		115048	52.5333	20	57524	57524	0
4B	K8	K8-4B	8	5	15		117594	53.6959	20	29398.5	88195.5	0
4C	K8	K8-4C	8		20		106407	48.5877	20	0	106407	0
1A	K9	K9-1A	8		20		83171	37.9776	20	0	83171	0
1B	K9	K9-1B	8		15	5	126075	57.5685	20	0	94556.2	31518.8
1C	K9	K9-1C	8		10	10	107355	49.0205	20	0	53677.5	53677.5
2A	K9	K9-2A	8		5	15	100036	45.6785	20	0	25009	75027
2B	K9	K9-2B	8			20	196789	89.858	20	0	0	196789
2C	K9	K9-2C	8	5		15	113091	51.6397	20	28272.8	0	84818.2
3A	K9	K9-3A	8	10		10	166271	75.9228	20	83135.5	0	83135.5
3B	K9	K9-3B	8	15		5	218961	99.9822	20	164221	0	54740.2
3C	K9	K9-3C	8	20			73990	33.7854	20	73990	0	0
4A	K9	K9-4A	8	15	5		89842	41.0237	20	67381.5	22460.5	0
4B	K9	K9-4B	8	10	10		114754	52.3991	20	57377	57377	0
4C	K9	K9-4C	8	5	15		99135	45.2671	20	24783.8	74351.2	0
1A	K10	K10-1A	9	5	15				20
1B	K10	K10-1B	9		20				20
1C	K10	K10-1C	9		15	5			20
2A	K10	K10-2A	9		10	10			20
2B	K10	K10-2B	9		5	15			20
2C	K10	K10-2C	9			20			20
3A	K10	K10-3A	9	5		15			20
3B	K10	K10-3B	9	10		10			20
3C	K10	K10-3C	9	15		5			20
4A	K10	K10-4A	9	20					20
4B	K10	K10-4B	9	15	5				20
4C	K10	K10-4C	9	10	10				20
1A	K1	K1-1A	9	20			114541	52.3018	20	114541	0	0
1B	K1	K1-1B	9	12	5		317882	145.152	17	224387	93494.7	0
1C	K1	K1-1C	9	10	10		86760	39.6164	20	43380	43380	0
2A	K1	K1-2A	9	5	15		223903	102.239	20	55975.8	167927	0
2B	K1	K1-2B	9		20		162754	74.3169	20	0	162754	0
2C	K1	K1-2C	9		15	5	190143	86.8233	20	0	142607	47535.8
3A	K1	K1-3A	9		10	10	232237	106.044	20	0	116118	116118
3B	K1	K1-3B	9		5	15	344538	157.323	20	0	86134.5	258404
3C	K1	K1-3C	9			20	317606	145.026	20	0	0	317606
4A	K1	K1-4A	9	5		15	328328	149.921	20	82082	0	246246
4B	K1	K1-4B	9	10		10	111676	50.9936	20	55838	0	55838
4C	K1	K1-4C	9	15		5	224867	102.679	20	168650	0	56216.8
1A	K2	K2-1A	9	15		5	72948	33.3096	20	54711	0	18237
1B	K2	K2-1B	9	20			110785	50.5868	20	110785	0	0
1C	K2	K2-1C	9	15	5		102623	46.8598	20	76967.2	25655.8	0
2A	K2	K2-2A	9	10	10		193554	88.3808	20	96777	96777	0
2B	K2	K2-2B	9	5	15		160972	73.5032	20	40243	120729	0
2C	K2	K2-2C	9		20		146871	67.0644	20	0	146871	0
3A	K2	K2-3A	9		15	5	206398	94.2457	20	0	154798	51599.5
3B	K2	K2-3B	9		10	10	138149	63.0817	20	0	69074.5	69074.5
3C	K2	K2-3C	9		5	15	290479	132.639	20	0	72619.8	217859
4A	K2	K2-4A	9			20	203671	93.0005	20	0	0	203671
4B	K2	K2-4B	9	5		15	283077	129.259	20	70769.2	0	212308
4C	K2	K2-4C	9	10		10	161179	73.5977	20	80589.5	0	80589.5
1A	K3	K3-1A	9	7		5	192030	87.6849	12	112018	0	80012.5
1B	K3	K3-1B	9	11		5	170960	78.0639	16	117535	0	53425
1C	K3	K3-1C	9	20			99865	45.6005	20	99865	0	0
2A	K3	K3-2A	9	15	5				20
2B	K3	K3-2B	9	10	10		150971	68.9365	20	75485.5	75485.5	0
2C	K3	K3-2C	9	5	15		120032	54.8091	20	30008	90024	0
3A	K3	K3-3A	9		20		232472	106.152	20	0	232472	0
3B	K3	K3-3B	9		15	5	177049	80.8443	20	0	132787	44262.2
3C	K3	K3-3C	9		10	10	196707	89.8205	20	0	98353.5	98353.5
4A	K3	K3-4A	9		5	15	75240	34.3562	20	0	18810	56430
4B	K3	K3-4B	9			20	383087	174.926	20	0	0	383087
4C	K3	K3-4C	9	5		15	227601	103.927	20	56900.2	0	170701
1A	K4	K4-1A	9	5		15	273595	124.929	20	68398.8	0	205196
1B	K4	K4-1B	9	10		10	215768	98.5242	20	107884	0	107884
1C	K4	K4-1C	9	15		5	98217	44.8479	20	73662.8	0	24554.2
2A	K4	K4-2A	9	20			94801	43.2881	20	94801	0	0
2B	K4	K4-2B	9	15	5		196425	89.6918	20	147319	49106.2	0
2C	K4	K4-2C	9	10	10		97427	44.4872	20	48713.5	48713.5	0
3A	K4	K4-3A	9	5	15		72793	33.2388	20	18198.2	54594.8	0
3B	K4	K4-3B	9		20		174396	79.6329	20	0	174396	0
3C	K4	K4-3C	9		15	5	77458	35.3689	20	0	58093.5	19364.5
4A	K4	K4-4A	9		9	10	240996	110.044	19	0	114156	126840
4B	K4	K4-4B	9		5	15	115527	52.7521	20	0	28881.8	86645.2
4C	K4	K4-4C	9			20	205090	93.6484	20	0	0	205090
1A	K5	K5-1A	9			20	291275	133.002	20	0	0	291275
1B	K5	K5-1B	9	5		15	210864	96.2849	20	52716	0	158148
1C	K5	K5-1C	9	10		10	56837	25.953	20	28418.5	0	28418.5
2A	K5	K5-2A	9	15		5	165946	75.7744	20	124460	0	41486.5
2B	K5	K5-2B	9	20			169863	77.563	20	169863	0	0
2C	K5	K5-2C	9	15	5		96230	43.9406	20	72172.5	24057.5	0
3A	K5	K5-3A	9	10	10		123586	56.432	20	61793	61793	0
3B	K5	K5-3B	9	5	15		174339	79.6068	20	43584.8	130754	0
3C	K5	K5-3C	9		20		82051	37.4662	20	0	82051	0
4A	K5	K5-4A	9		15	5	132015	60.2808	20	0	99011.2	33003.8
4B	K5	K5-4B	9		10	10	78464	35.8283	20	0	39232	39232
4C	K5	K5-4C	9		5	15	51373	23.458	20	0	12843.2	38529.8
1A	K6	K6-1A	9		5	15	352054	160.755	20	0	88013.5	264040
1B	K6	K6-1B	9			20	221338	101.068	20	0	0	221338
1C	K6	K6-1C	9	5		15	171240	78.1918	20	42810	0	128430
2A	K6	K6-2A	9	10		10	172559	78.7941	20	86279.5	0	86279.5
2B	K6	K6-2B	9	15		5	201632	92.0694	20	151224	0	50408
2C	K6	K6-2C	9	20			95966	43.8201	20	95966	0	0
3A	K6	K6-3A	9	15	5		109030	49.7854	20	81772.5	27257.5	0
3B	K6	K6-3B	9	10	10		195573	89.3027	20	97786.5	97786.5	0
3C	K6	K6-3C	9	5	15		200923	91.7457	20	50230.8	150692	0
4A	K6	K6-4A	9		20		251252	114.727	20	0	251252	0
4B	K6	K6-4B	9		15	5	214824	98.0932	20	0	161118	53706
4C	K6	K6-4C	9		10	10	336849	153.812	20	0	168424	168424
1A	K7	K7-1A	9		10	10	166902	76.211	20	0	83451	83451
1B	K7	K7-1B	9		5	15	67582	30.8594	20	0	16895.5	50686.5
1C	K7	K7-1C	9			19	234133	106.91	19	0	0	234133
2A	K7	K7-2A	9	5		15	316999	144.748	20	79249.8	0	237749
2B	K7	K7-2B	9	10		10	84189	38.4425	20	42094.5	0	42094.5
2C	K7	K7-2C	9	15		5	206807	94.4324	20	155105	0	51701.8
3A	K7	K7-3A	9	20			69473	31.7228	20	69473	0	0
3B	K7	K7-3B	9	15	5		119577	54.6014	20	89682.8	29894.2	0
3C	K7	K7-3C	9	10	10		134128	61.2457	20	67064	67064	0
4A	K7	K7-4A	9	5	15		202138	92.3005	20	50534.5	151604	0
4B	K7	K7-4B	9		20		200905	91.7374	20	0	200905	0
4C	K7	K7-4C	9		15	5	338913	154.755	20	0	254185	84728.2
1A	K8	K8-1A	9		15	5			20
1B	K8	K8-1B	9		10	10			20
1C	K8	K8-1C	9		5	15			20
2A	K8	K8-2A	9			20			20
2B	K8	K8-2B	9	5		15			20
2C	K8	K8-2C	9	10		10			20
3A	K8	K8-3A	9	15		5			20
3B	K8	K8-3B	9	20					20
3C	K8	K8-3C	9	15	5				20
4A	K8	K8-4A	9	10	10				20
4B	K8	K8-4B	9	5	15				20
4C	K8	K8-4C	9		20				20
1A	K9	K9-1A	9		20				20
1B	K9	K9-1B	9		15	5			20
1C	K9	K9-1C	9		10	10			20
2A	K9	K9-2A	9		5	15			20
2B	K9	K9-2B	9			20			20
2C	K9	K9-2C	9	5		15			20
3A	K9	K9-3A	9	10		10			20
3B	K9	K9-3B	9	15		5			20
3C	K9	K9-3C	9	20					20
4A	K9	K9-4A	9	15	5				20
4B	K9	K9-4B	9	10	10				20
4C	K9	K9-4C	9	5	15				20
1A	K10	K10-1A	10	5	15				20
1B	K10	K10-1B	10		20				20
1C	K10	K10-1C	10		15	5			20
2A	K10	K10-2A	10		10	10			20
2B	K10	K10-2B	10		5	15			20
2C	K10	K10-2C	10			20			20
3A	K10	K10-3A	10	5		15			20
3B	K10	K10-3B	10	10		10			20
3C	K10	K10-3C	10	15		5			20
4A	K10	K10-4A	10	20					20
4B	K10	K10-4B	10	15	5				20
4C	K10	K10-4C	10	10	10				20
1A	K1	K1-1A	10	20			104699	47.8078	20	104699	0	0
1B	K1	K1-1B	10	12	5		412281	188.256	17	291022	121259	0
1C	K1	K1-1C	10	10	10		87659	40.0269	20	43829.5	43829.5	0
2A	K1	K1-2A	10	5	15		264527	120.789	20	66131.8	198395	0
2B	K1	K1-2B	10		20		168802	77.0785	20	0	168802	0
2C	K1	K1-2C	10		15	5	218780	99.8995	20	0	164085	54695
3A	K1	K1-3A	10		10	10	256235	117.002	20	0	128118	128118
3B	K1	K1-3B	10		5	15	387515	176.947	20	0	96878.8	290636
3C	K1	K1-3C	10			20	339337	154.948	20	0	0	339337
4A	K1	K1-4A	10	5		15	363850	166.142	20	90962.5	0	272888
4B	K1	K1-4B	10	10		10	163545	74.6781	20	81772.5	0	81772.5
4C	K1	K1-4C	10	15		5	341660	156.009	20	256245	0	85415
1A	K2	K2-1A	10	15		5	80990	36.9817	20	60742.5	0	20247.5
1B	K2	K2-1B	10	20			115651	52.8087	20	115651	0	0
1C	K2	K2-1C	10	15	5		108801	49.6808	20	81600.8	27200.2	0
2A	K2	K2-2A	10	10	10		215640	98.4658	20	107820	107820	0
2B	K2	K2-2B	10	5	15		176832	80.7452	20	44208	132624	0
2C	K2	K2-2C	10		20		149609	68.3146	20	0	149609	0
3A	K2	K2-3A	10		15	5	223448	102.031	20	0	167586	55862
3B	K2	K2-3B	10		10	10	149545	68.2854	20	0	74772.5	74772.5
3C	K2	K2-3C	10		5	15	334341	152.667	20	0	83585.2	250756
4A	K2	K2-4A	10			20	239491	109.357	20	0	0	239491
4B	K2	K2-4B	10	5		15	322215	147.13	20	80553.8	0	241661
4C	K2	K2-4C	10	10		10	162652	74.2703	20	81326	0	81326
1A	K3	K3-1A	10	7		5	233102	106.439	12	135976	0	97125.8
1B	K3	K3-1B	10	11		5	237674	108.527	16	163401	0	74273.1
1C	K3	K3-1C	10	20			101421	46.311	20	101421	0	0
2A	K3	K3-2A	10	15	5				20
2B	K3	K3-2B	10	10	10		145041	66.2288	20	72520.5	72520.5	0
2C	K3	K3-2C	10	5	15		138667	63.3183	20	34666.8	104000	0
3A	K3	K3-3A	10		20		253865	115.92	20	0	253865	0
3B	K3	K3-3B	10		15	5	186788	85.2913	20	0	140091	46697
3C	K3	K3-3C	10		10	10	240127	109.647	20	0	120064	120064
4A	K3	K3-4A	10		5	15	104835	47.8699	20	0	26208.8	78626.2
4B	K3	K3-4B	10			20	458419	209.324	20	0	0	458419
4C	K3	K3-4C	10	5		15	276177	126.108	20	69044.2	0	207133
1A	K4	K4-1A	10	5		15	351031	160.288	20	87757.8	0	263273
1B	K4	K4-1B	10	10		10	267769	122.269	20	133884	0	133884
1C	K4	K4-1C	10	15		5	116907	53.3822	20	87680.2	0	29226.8
2A	K4	K4-2A	10	20			101934	46.5452	20	101934	0	0
2B	K4	K4-2B	10	15	5		244044	111.436	20	183033	61011	0
2C	K4	K4-2C	10	10	10		95017	43.3868	20	47508.5	47508.5	0
3A	K4	K4-3A	10	5	15		75885	34.6507	20	18971.2	56913.8	0
3B	K4	K4-3B	10		20		208885	95.3813	20	0	208885	0
3C	K4	K4-3C	10		15	5	77846	35.5461	20	0	58384.5	19461.5
4A	K4	K4-4A	10		9	10	269487	123.053	19	0	127652	141835
4B	K4	K4-4B	10		5	15	113492	51.8228	20	0	28373	85119
4C	K4	K4-4C	10			20	244793	111.778	20	0	0	244793
1A	K5	K5-1A	10			20	327709	149.639	20	0	0	327709
1B	K5	K5-1B	10	5		15	272989	124.653	20	68247.2	0	204742
1C	K5	K5-1C	10	10		10	68153	31.1201	20	34076.5	0	34076.5
2A	K5	K5-2A	10	15		5	175605	80.1849	20	131704	0	43901.2
2B	K5	K5-2B	10	20			177586	81.0895	20	177586	0	0
2C	K5	K5-2C	10	15	5		100996	46.1169	20	75747	25249	0
3A	K5	K5-3A	10	10	10		130024	59.3717	20	65012	65012	0
3B	K5	K5-3B	10	5	15		192617	87.953	20	48154.2	144463	0
3C	K5	K5-3C	10		20		85566	39.0712	20	0	85566	0
4A	K5	K5-4A	10		15	5	137036	62.5735	20	0	102777	34259
4B	K5	K5-4B	10		10	10	84653	38.6543	20	0	42326.5	42326.5
4C	K5	K5-4C	10		5	15	64756	29.5689	20	0	16189	48567
1A	K6	K6-1A	10		5	15	389387	177.802	20	0	97346.8	292040
1B	K6	K6-1B	10			20	241225	110.148	20	0	0	241225
1C	K6	K6-1C	10	5		15	184661	84.3201	20	46165.2	0	138496
2A	K6	K6-2A	10	10		10	214194	97.8055	20	107097	0	107097
2B	K6	K6-2B	10	15		5	265408	121.191	20	199056	0	66352
2C	K6	K6-2C	10	20			117552	53.6767	20	117552	0	0
3A	K6	K6-3A	10	15	5		138318	63.1589	20	103738	34579.5	0
3B	K6	K6-3B	10	10	10		229377	104.738	20	114688	114688	0
3C	K6	K6-3C	10	5	15		215525	98.4132	20	53881.2	161644	0
4A	K6	K6-4A	10		20		262510	119.868	20	0	262510	0
4B	K6	K6-4B	10		15	5	238175	108.756	20	0	178631	59543.8
4C	K6	K6-4C	10		10	10	401314	183.248	20	0	200657	200657
1A	K7	K7-1A	10		10	10	233903	106.805	20	0	116952	116952
1B	K7	K7-1B	10		5	15	73803	33.7	20	0	18450.8	55352.2
1C	K7	K7-1C	10			19	304868	139.209	19	0	0	304868
2A	K7	K7-2A	10	5		15	418095	190.911	20	104524	0	313571
2B	K7	K7-2B	10	10		10	94712	43.2475	20	47356	0	47356
2C	K7	K7-2C	10	15		5	288130	131.566	20	216098	0	72032.5
3A	K7	K7-3A	10	20			82210	37.5388	20	82210	0	0
3B	K7	K7-3B	10	15	5		131693	60.1338	20	98769.8	32923.2	0
3C	K7	K7-3C	10	10	10		211464	96.5589	20	105732	105732	0
4A	K7	K7-4A	10	5	15		241606	110.322	20	60401.5	181204	0
4B	K7	K7-4B	10		20		222511	101.603	20	0	222511	0
4C	K7	K7-4C	10		15	5	423487	193.373	20	0	317615	105872
1A	K8	K8-1A	10		15	5			20
1B	K8	K8-1B	10		10	10			20
1C	K8	K8-1C	10		5	15			20
2A	K8	K8-2A	10			20			20
2B	K8	K8-2B	10	5		15			20
2C	K8	K8-2C	10	10		10			20
3A	K8	K8-3A	10	15		5			20
3B	K8	K8-3B	10	20					20
3C	K8	K8-3C	10	15	5				20
4A	K8	K8-4A	10	10	10				20
4B	K8	K8-4B	10	5	15				20
4C	K8	K8-4C	10		20				20
1A	K9	K9-1A	10		20				20
1B	K9	K9-1B	10		15	5			20
1C	K9	K9-1C	10		10	10			20
2A	K9	K9-2A	10		5	15			20
2B	K9	K9-2B	10			20			20
2C	K9	K9-2C	10	5		15			20
3A	K9	K9-3A	10	10		10			20
3B	K9	K9-3B	10	15		5			20
3C	K9	K9-3C	10	20					20
4A	K9	K9-4A	10	15	5				20
4B	K9	K9-4B	10	10	10				20
4C	K9	K9-4C	10	5	15				20
