# Supplementary material for: An experimental assessment of competitive interactions between sexual and apomictic fern gametophytes using Easy Leaf Area
Source: Appl Plant Sci. 2022 Apr 10;10(2):e11466. doi: 10.1002/aps3.11466 (PMC9039791; doi:10.1002/aps3.11466)
Supplement: Supplementary file 2 — Appendix S2. Results of the generalized linear mixed‐effects models, where fern species cover was used as a response to the observation period and fern species identity in the monocultures; the observation period, reproduction type, and ploidy level in the monocultures; and the observational period and spore combinations. A type I (sequential) sum of squares was used in the analyses. [file APS3-10-e11466-s002.xlsx]

## Sheet: Appendix S2
Hornych et al.—Applications in Plant Sciences 2022 10(2)—Data Supplement S2
DOI 10.1002/aps3.11466
APPENDIX S2. Results of the generalized linear mixed-effects models, where fern species cover was used as a response to the observation period and fern species identity in the monocultures; the observation period, reproduction type, and ploidy level in the monocultures; and the observational period and spore combinations. A type I (sequential) sum of squares was used in the analyses.
Data subset	Variable	χ2	df	P value
Monocultures	time	218.102	1	< 0.001
	species	86.942	2	< 0.001
	time × species	4.1	2	0.129
Monocultures	time	218.101	1	< 0.001
	reproduction type	56.289	1	< 0.001
	ploidy level	30.653	1	< 0.001
	time × reproduction type	2.901	1	0.089
	time × ploidy level	1.198	1	0.274
All spore combinations	time	1283.66	6	< 0.001
	spore combination	332.413	11	< 0.001
	time × spore combination	60.769	66	0.659
