# Supplementary material for: An experimental assessment of competitive interactions between sexual and apomictic fern gametophytes using Easy Leaf Area
Source: Appl Plant Sci. 2022 Apr 10;10(2):e11466. doi: 10.1002/aps3.11466 (PMC9039791; doi:10.1002/aps3.11466)
Supplement: Supplementary file 3 — Appendix S3. Results of the linear mixed‐effects models for week 5, in which a standardized ratio of real : theoretical cover for each species was used as a response variable and species spore combinations were used as predictors. A type I (sequential) sum of squares was used in the analyses. The individual contrasts between the three levels of species spore combinations (5, 10, or 15 spores) within each species were quantified using the Tukey post‐hoc method. [file APS3-10-e11466-s003.xlsx]

## Sheet: Appendix S3
Hornych et al.—Applications in Plant Sciences 2022 10(2)—Data Supplement S3
DOI 10.1002/aps3.11466
APPENDIX S3 . Results of the linear mixed-effects models for week 5, in which a standardized ratio of real:theoretical cover for each species was used as a response variable and species spore combinations were used as predictors. A type I (sequential) sum of squares was used in the analyses. The individual contrasts between the three levels of species spore combinations (5, 10, or 15 spores) with…
	Overall test			Contrasts between species spore combination levels
Species	χ2	df	P value	Species density	t ratio	P value
Dryopteris affinis	0.569	2	0.753	5/10	0.362	0.93
				5/15	0.733	0.745
				10/15	–0.379	0.924
Dryopteris borreri	1.012	2	0.603	5/10	–0.629	0.805
				5/15	–0.961	0.605
				10/15	0.335	0.94
Dryopteris filix-mas	29.384	2	< 0.001	5/10	–3.933	< 0.001
				5/15	–6.152	< 0.001
				10/15	2.125	0.096
